# Supplementary material for: The vaginal microbiota associates with the regression of untreated cervical intraepithelial neoplasia 2 lesions
Source: Nat Commun. 2020 Apr 24;11:1999. doi: 10.1038/s41467-020-15856-y (PMC7181700; doi:10.1038/s41467-020-15856-y)
Supplement: Supplementary file 4 — Source Data [file 41467_2020_15856_MOESM4_ESM.xlsx]

## Sheet: Figure 1
Figure 1	Study cohort and time points

## Sheet: Figure 2
Figure 2	Heatmap to show vaginal microbiota composition at baseline (Time = 0) according to disease outcomes between 0-12 and 0-24 month follow-up.

## Sheet: Figure 3
Figure 3	Odds ratios and 95% confidence intervals of the association between the vaginal microbiome at genera and species level with risk of CIN2 non-regression (versus regression) at different follow-up timepoints (baseline to 0-12m; baseline to 0-24m; 12m to 12-24m).

## Sheet: Figure 4a
Figure 4a	Outcomes at 12-month follow-up according to baseline VMB composition at baseline
		Lactobacillus-deplete	Lactobacllius-dominant
	Regression %	79	21
	Non-regression %	53	47

## Sheet: Figure 4b
Figure 4b	Outcomes at 12-month follow-up according to baseline VMB composition at baseline
		CST I	CST III	CST IV
	Regression %	31	48	21
	Non-regression %	17	35	48

## Sheet: Figure 4c
Figure 4c	Outcomes at 12-month follow-up according to baseline VMB composition at baseline
	Left panel = s obs					Right panel = Inverse Simpson index
		Regression, n=42	Non-regression, n=45				Regression, n=42	Non-regression, n=45
	Mean ± SEM	7.333 ± 0.9387	11.78 ± 1.348			Mean ± SEM	1.612 ± 0.1654	2.154 ± 0.2325
		Individual data points	Individual data points				Individual data points	Individual data points
		9	22				1.1327	1.89442
		28	8				7.27285	1.03714
		2	3				1.01138	1.12738
		10	20				1.36924	1.20193
		7	22				1.08542	1.84692
		1	3				1	1.04875
		5	28				1.02064	5.9898
		2	11				1.00909	2.14942
		5	34				1.44134	2.43388
		5	6				2.2556	1.58554
		12	24				2.62159	4.37683
		3	15				1.00454	3.55412
		4	29				1.06076	7.00231
		1	6				1	2.83967
		12	18				1.83875	1.58833
		5	7				1.93287	1.0491
		2	17				1.4949	5.61187
		5	7				1.88459	1.31701
		6	9				1.15881	2.99327
		4	6				2.01702	1.62071
		2	13				1.0252	3.3166
		8	4				1.40733	1.07326
		3	13				1.0091	1.12557
		22	12				1.97332	1.36027
		4	2				1.10226	1.00226
		15	7				1.28956	1.01833
		7	3				1.97297	1.02294
		2	5				1.00226	1.19482
		3	25				1.00682	3.06015
		10	11				1.16723	1.15085
		4	4				1.01369	1.65789
		17	2				2.85426	1.01138
		7	3				2.75028	1.58721
		7	3				1.4416	1.03699
		3	17				1.04177	1.83204
		8	19				1.10334	3.32432
		3	3				1.00454	1.00682
		8	18				1.24633	4.40541
		7	14				1.03003	1.42451
		22	7				2.75166	1.71008
		14	33				2.79781	5.93041
		4	3				1.11476	1.00454
			2					1.00453
			3					1.34126
			9					1.0711

## Sheet: Figure 4d
Figure 4d	Outcomes at 12-month follow-up according to baseline VMB composition at baseline
	Megasphaera unclassified					Prevotella timonesis				Gardnerella vaginalis				BVAB1
		Regression, n=42	Non-regression, n=45				Regression, n=42	Non-regression, n=45			Regression, n=42	Non-regression, n=45			Regression, n=42	Non-regression, n=45
	Mean	0.269	1.519			Mean	0.1211	0.8713		Mean	12.12	24.45		Mean	0	1.406
	SEM	0.1346	0.3916			SEM	0.07896	0.2859		SEM	3.531	4.58		SEM	0	0.6761
		Individual data points	Individual data points				Individual data points	Individual data points			Individual data points	Individual data points			Individual data points	Individual data points
		0	1.24294				0	4.85876			0	71.6384			0	0
		0	0				0	0			0	0.338983			0	0
		0	0				0	0			0	5.76271			0	0
		0	0				0	0			13.4463	0			0	0
		0	2.14689				0	1.12994			3.27684	72.9943			0	0
		0	0				0	0			0	0			0	0
		0	8.47458				0	1.46893			0	29.1525			0	19.548
		0	0				0	0			0	65.1977			0	0
		0	2.0339				0	4.0678			4.63277	63.0508			0	2.14689
		2.48588	0				0	0			45.6497	0.79096			0	0
		0	1.35593				0	3.38983			16.6102	28.0226			0	0.564972
		0	4.63277				0	0			0	46.4407			0	0
		0	6.89266				0	1.12994			2.59887	11.6384			0	17.4011
		0	0				0	0			0	44.1808			0	0
		0	3.05085				0	6.32768			67.5706	78.8701			0	0
		0	0				0	0			0.225989	0.225989			0	0
		0	0				0	0			20.904	0			0	0
		0	0				0	0			0.112994	0			0	0
		0	0				0	0			0	0			0	0
		0	0				0	0			0	24.4068			0	0
		0	8.70056				0	0			0	43.7288			0	0
		0	0				0	0			3.27684	0.225989			0	0
		0	0				0.225989	0			0	0.903955			0	0
		0	4.74576				0	0			3.16384	85.5367			0	0
		0	0				0	0			0	0			0	0
		0	0				0	0			2.14689	0			0	0
		0	0				0	0			3.84181	0			0	0
		0	0				0	0			0	0.564972			0	0
		0	2.14689				0	0.338983			0	54.2373			0	15.3672
		0	0				0.112994	0			4.63277	93.1073			0	0
		0	0				0	0			0.112994	0			0	0
		3.84181	0				0	0			51.0735	0			0	0
		0	0				0	0			40.565	75.5932			0	0
		0	0				0	0			16.8362	1.35593			0	0
		0	2.93785				0	0.451977			0	71.5254			0	0
		0	6.1017				0	6.55367			95.1412	49.1525			0	0
		0	0				0	0			0	0.225989			0	0
		0	6.89266				0	7.11864			0	41.3559			0	0
		0	0				0	0			0	5.31073			0	0
		1.80791	0				2.25989	0			57.1751	0			0	0
		3.16384	7.00565				2.48588	2.37288			55.9322	34.5763			0	8.24859
		0	0				0	0			0	0			0	0
			0					0				0				0
			0					0				0				0
			0					0				0.225989				0

## Sheet: Figure 5
Figure 5	LEfSe analysis identified baseline vaginal microbiota biomarkers associated with clinical outcomes at 12 months follow-up

## Sheet: Figure 6
Figure 6	Time to clearance of CIN according to baseline VMB composition at genus level
	Months elapsed	Lactobacillus spp.-dominant VMB	Lactobacillus spp.-deplete VMB			KEY - 1 = censored
	6	1				0 = remains in analysis
	5	1
	5	1
	15	1
	11	1
	3	1
	8	1
	9	1
	8	1
	8	1
	16	1
	17	1
	3	1
	16	1
	12	1
	4	1
	18	1
	11	1
	3	1
	14	1
	5	1
	5	1
	3	1
	3	1
	4	1
	7	1
	4	1
	10	1
	12	1
	11	1
	4	1
	4	1
	4	1
	3	1
	3	1
	4	1
	20	1
	4	1
	6	1
	23	1
	8	1
	16	1
	8	1
	4	1
	12	1
	4	1
	2		1
	20		1
	14		1
	9		1
	7		1
	4		1
	16		1
	3		1
	9		1
	12		1
	3		1
	11		1
	2		1
	14		1
	5		1
	7		1
	3		1
	24	0
	24	0
	24	0
	24	0
	24	0
	24	0
	24	0
	24	0
	24	0
	24	0
	24	0
	24	0
	24		0
	24		0
	24		0
	24		0
	24		0
	24		0
	24		0
	24		0
	24		0
	24		0
	24		0
	24		0

## Sheet: Figure 7
Figure 7	Sankey diagram of VMB composition immediately pre and post-regression

[truncated: 10 more sheets: Supp Fig 1, Supp Fig 2a, Supp Fig 2b, Supp Fig 2c, Supp Fig 2d, Supp Fig 3a, Supp Fig 3b, Supp Fig 3c, Supp Fig 3d, Supp fig 4]
